# Supplementary material for: Mesoporous Silica Particle as an RNA Adsorbent for Facile Purification of In Vitro-Transcribed RNA
Source: Int J Mol Sci. 2023 Aug 3;24(15):12408. doi: 10.3390/ijms241512408 (PMC10419103; doi:10.3390/ijms241512408)
Supplement: Supplementary file 1 [file ijms-24-12408-s001.zip]

Archive with 1 entries (1 files):
- ijms-2545477-supplementary.pdf
